# Supplementary material for: Genome-Wide Identification and Characterization of the VOZ Gene Family in Gossypium hirsutum L. and Functional Characterization in Abiotic Stress and Somatic Embryogenesis
Source: Int J Mol Sci. 2025 Nov 12;26(22):10965. doi: 10.3390/ijms262210965 (PMC12652378; doi:10.3390/ijms262210965)
Supplement: Supplementary file 1 [file ijms-26-10965-s001.zip]

Archive with 3 entries (2 files):
- Supplementary file/Table S1. The primer of qRT-PCR.xlsx
- Supplementary file/Table S2. KaKs ratio of GhVOZs.xlsx
- Supplementary file/
