# Supplementary material for: Genome-Wide Identification and Characterization of the VOZ Gene Family in Gossypium hirsutum L. and Functional Characterization in Abiotic Stress and Somatic Embryogenesis
Source: Int J Mol Sci. 2025 Nov 12;26(22):10965. doi: 10.3390/ijms262210965 (PMC12652378; doi:10.3390/ijms262210965)
Supplement: Supplementary file 1 [file ijms-26-10965-s001.zip › Supplementary file/Table S1. The primer of qRT-PCR.xlsx]

## Sheet: Sheet1
Table.S1 The primer of qRT-PCR
Gene nanme	Forward Primer Sequence (5’–3’)	Reverse Primer Sequence (5’–3’)
UBQ7	CTTGACCTTCTTCTTCTTGTGCTTG	GAAGGCATTCCACCTGACCAAC
GhVOZ1	CTCCTTGGAACGCTACTGA	GCCTTTGTCTTGCCCTTA
GhVOZ2	TTTTGAATGGCACCTTTATG	ATCTTAGCCCTTCCTTTGAC
GhVOZ3	GGACCCGCAACCTTCT	CAGTGAGCCTTCCCATTT
GhVOZ4	GCCTTGTATAGGTTGGAGTTG	TAGCGTTTGTTGTCAGTTGG
GhVOZ5	AAGTCAGCATCCCACAA	GCAACATCAACGCCAC
GhVOZ6	CGAAAGAGGGAACAGAAA	TACAAGGCACAAGCATCA
