# Supplementary material for: Genome-Wide Identification and Characterization of the VOZ Gene Family in Gossypium hirsutum L. and Functional Characterization in Abiotic Stress and Somatic Embryogenesis
Source: Int J Mol Sci. 2025 Nov 12;26(22):10965. doi: 10.3390/ijms262210965 (PMC12652378; doi:10.3390/ijms262210965)
Supplement: Supplementary file 1 [file ijms-26-10965-s001.zip › Supplementary file/Table S2. KaKs ratio of GhVOZs.xlsx]

## Sheet: Sheet1
Table S2. Ka/Ks ratio of GhVOZs.
Gene pairs	Ka	Ks	Ka/Ks
GhVOZ1-GhVOZ3	0.015523	0.044636	0.347777
GhVOZ2-GhVOZ4	0.006276	0.060095	0.104437
GhVOZ2-GhVOZ6	0.263773	1.33906	0.196984
GhVOZ5-GhVOZ6	0.269626	1.1832	0.22788
